# Supplementary material for: Lumbo-pelvic proprioception in sitting is impaired in subgroups of low back pain–But the clinical utility of the differences is unclear. A systematic review and meta-analysis
Source: PLoS One. 2021 Apr 26;16(4):e0250673. doi: 10.1371/journal.pone.0250673 (PMC8075231; doi:10.1371/journal.pone.0250673)
Supplement: S1 File — (XLSX) [file pone.0250673.s002.xlsx]

## Sheet: S1 File
			Absolute error						Constant error						Variable error
		Low Back Pain			Controls			Low Back Pain			Controls			Low Back Pain			Controls
STUDY	Mean	SD	n	Mean	SD	n	Mean	SD	n	Mean	SD	n	Mean	SD	n	Mean	SD	n
Maffe-Ward et al, 1996				2.6	1.2	10
Lam et al, 1999	2.25	0.88	20
Brumagne et al, 2000	4.3	1	23	1.6	6	21	-2.5	2.5	23	-0.6	1	21	3.3	1.4	23	1.7	0.7	21
Haydu 2000	3.72	2.55	9	4.47	3.24	10
O'Sullivan et al, 2003 (Flexion Pattern NSLBP)	1.7	0.8	15	1.1	0.6	15
Asell et al, 2006
Silfies et al, 2007	1.5836	0.6285	40	1.6296	0.7867	263							1.6304	0.6558	40	1.7211	0.7783	263
Mitchell et al, 2009 (Mild disability)	0.9	3.1	81	0.7	3.2	36
Mitchell et al, 2009 (Moderate to severe disability)	1.5	3.3	53	0.7	3.2	36
Lee at al, 2010	1.8	0.9	24	1.7	0.9	24
Enoch et al, 2011	0.4	0.27	25	0.28	0.24	15
Sheeran et al, 2012	7.7	4.1	90	1.8	0.8	35	0.9	7.7	90	0.2	1.1	35	4.2	2.6	90	1.9	1	35
Sheeran et al, 2012 (Flexion Pattern NSLBP)	7.9	4	51	1.8	0.8	35	3	6.9	51	0.2	1.1	35	4.3	3	51	1.9	1	35
Sheeran et al, 2012 (Active extension pattern NSLBP)	7.6	4.2	39	1.8	0.8	35	-2	7.9	39	0.2	1.1	35	3.9	1.8	39	1.9	1	35
Astfalck et al, 2013	4.1	2.3	28	3.1	1.3	28	-0.1	4.2	28	-0.8	2.6	28	3.1	2.1	28	2.8	1.6	28
Astfalck et al, 2013 (Flexion Pattern NSLBP)	4.6	2.4	15	3.1	1.3	28	0.3	4.5	15	-0.8	2.6	28	3.8	2.4	15	2.8	1.6	28
Astfalck et al, 2013 (Active extension pattern NSLBP)	3.4	2	13	3.1	1.3	28	-0.6	3.9	13	-0.8	2.6	28	2.2	1	13	2.8	1.6	28
O'Sullivan et al, 2013 (Flexion Pattern LBP)	11.5	6.4	15	5.1	3.6	15	-6.9	11.5	15	2.6	5	15	4.3	2.4	15	3.6	2.9	15
Boucher et al, 2017	4.39	0.26	38	3.61	0.56	19	4.06	0.29	38	3.21	0.51	19	1.8	0.68	38	1.9	0.85	19
Boucher et al, 2018	4.42	0.29	17	3.61	0.56	19	4.1	0.33	17	3.21	0.51	19	1.8	0.58	17	1.9	0.85	19
Boucher et al, 2019	4.37	0.23	21	3.61	0.56	19	4.03	0.25	21	3.21	0.51	19	1.81	0.77	21	1.9	0.85	19
Korakakis et al, 2019 (Neutral sitting posture)	3.5	3.6	15	3.1	2.8	15	-1.3	4.8	15	-1.4	3.8	15	1.8	1.3	15	1.5	0.8	15
Korakakis et al, 2019 (Neutral sitting posture - Blindfolded)	4.7	4.3	15	3.2	2.5	15	-2.1	6.1	15	-0.8	4	15	1.4	1.1	15	1.3	0.7	15
Korakakis et al, 2019 (Lordotic sitting posture)	2.5	2.3	15	3.7	2.9	15	0.1	3.4	15	1.9	4.1	15	1.3	0.9	15	1.8	1.2	15
Korakakis et al, 2019 (Lordotic sitting posture - Bindfolded)	2.7	1.7	15	4.6	3.9	15	1	3	15	3.8	4.7	15	1.1	0.7	15	1.1	0.6	15
Sheeran et al, 2019 (Flexion Pattern LBP)	7.7	4.1	49	1.8	0.7	28	3.2	6.8	49	0.2	1	28	4.8	3.1	49	1.9	0.9	28
Sheeran et al, 2019 (Active extension pattern NSLBP)	5.7	2.3	23	1.8	0.7	28	-3.1	4.1	23	0.2	1	28	3.8	1.8	23	1.9	0.9	28
Sheeran et al, 2019 (Passive extension pattern NSLBP)	10.6	4.8	14	1.8	0.7	28	-8.4	7.9	14	0.2	1	28	3.7	1.8	14	1.9	0.9	28
